# Supplementary material for: Transcriptome-Wide Analysis of Neutrophil-Related Circ_22232 in Neuroinflammation from Ischemic Stroke Mice
Source: Brain Sci. 2023 Sep 4;13(9):1283. doi: 10.3390/brainsci13091283 (PMC10526308; doi:10.3390/brainsci13091283)
Supplement: Supplementary file 1 [file brainsci-13-01283-s001.zip]

Archive with 4 entries (4 files):
- Figure S1.jpg
- Figure S2.tif
- Figure S3.tif
- Supplemental Table S1.pdf
